# Supplementary material for: Towards a Better and Harmonized Education in Antimicrobial Stewardship in European Veterinary Curricula
Source: Antibiotics (Basel). 2021 Mar 30;10(4):364. doi: 10.3390/antibiotics10040364 (PMC8067070; doi:10.3390/antibiotics10040364)
Supplement: Supplementary file 1 [file antibiotics-10-00364-s001.zip]

Archive with 2 entries (2 files):
- Supplementary material Antibiotics.pdf
- File S1-contribution log.ceg.pdf
